# Supplementary material for: Isolation and characterization of the new Streptomyces phages Kamino, Geonosis, Abafar, and Scarif infecting a broad range of host species
Source: Microbiol Spectr. 2024 Sep 25;12(11):e00663-24. doi: 10.1128/spectrum.00663-24 (PMC11536984; doi:10.1128/spectrum.00663-24)
Supplement: Table S3 — VIRIDIC analysis of phages. [file spectrum.00663-24-s0002.xlsx]

## Sheet: VIRIDIC
Table S3: Virdic analysis
VIRDIC analysis of phage genera with comparison of nucleotide sequence identity to other known Streptomyces phages. Colouration indicates sequence identity of phages, with red showing no identity, orange and yellow indicating low percentage identity and green indicating high percentage of identity. The newly isolated and characterized phages were clustered into species and genera according to ICT…
Phage	Class	Subfamily	Genus	Species	genome acc. No	Abafar	NC_048684.1	NC_048854.1	MT684596.1	OR193800.1	MF975638.1	Geonosis	NC_028974.1	KY365739.1	NC_028818.1	MH178381.1	MH178382.1	KU189325.1	ON526979.1	NC_054672.1	OQ672743.1	OQ672746.1	OQ672747.1	OQ672750.1	NC_054674.1	OQ672744.1	NC_054675.1	OQ672749.1	OQ672752.1	OQ672748.1	Kamino	OQ970439.1	NC_041856.1	OQ970438.1	NC_054676.1	OQ672751.1	KT186229.1	NC_028904.1	OQ995429.1	NC_054677.1	OQ995439.1	Scarif	MN204492.1	OR668231.1	MN204497.1	ON108646.1	MK433259.1	MK433260.1	NC_041889.1
Abafar	Caudoviricetes	Beephvirinae	Manuelvirus	"Manuelvirus abafar"	Abafar	100	90.205	91.029	91.443	91.356	0.214	0.191	0.14	0.157	0.157	0.157	0.157	0.156	0.157	0.056	0	0.056	0.063	0	0.056	0.122	0	0.05	0	0	0	0.103	0	0	0	0.061	0.131	0.043	0	0	0	0.046	0.222	0.209	0.213	0.286	0.212	0.284	0.284
Streptomyces phage WRightOn				Manuelvirus wrighton	NC_048684.1	90.205	100	92.143	92.635	92.701	0.211	0.188	0.138	0.154	0.154	0.154	0.154	0.154	0.154	0	0	0.055	0	0	0	0.055	0	0.049	0	0	0	0	0	0	0	0.06	0.042	0.042	0.055	0	0.059	0.054	0.105	0.061	0.062	0.135	0.062	0.134	0.134
Streptomyces phage JXY1				Manuelvirus JXY1	NC_048854.1	91.029	92.143	100	97.1	96.978	0.271	0.187	0.198	0.213	0.213	0.212	0.212	0.212	0.212	0.055	0.061	0.116	0.062	0	0.055	0.12	0	0.049	0	0	0	0.101	0	0	0	0.06	0.086	0.055	0	0	0	0.099	0.258	0.206	0.209	0.282	0.208	0.28	0.28
Streptomyces phage Zeigle					MT684596.1	91.443	92.635	97.1	100	99.688	0.246	0.165	0.199	0.225	0.225	0.225	0.225	0.225	0.225	0	0	0.055	0.064	0	0	0.121	0	0.049	0	0	0	0	0	0	0	0.06	0.087	0	0	0	0	0.1	0.257	0.045	0.046	0.12	0.046	0.119	0.119
Streptomyces phage Kumquat					OR193800.1	91.356	92.701	96.978	99.688	100	0.272	0.188	0.199	0.214	0.214	0.214	0.214	0.214	0.214	0	0	0.055	0.064	0	0	0.121	0	0.049	0	0	0	0	0	0	0	0.06	0.087	0	0	0	0	0.1	0.257	0.106	0.108	0.181	0.108	0.18	0.18
Streptomyces phage Abt2graduatex2			Woodruffvirus	"Woodruffvirus abt2graduatex"	MF975638.1	0.214	0.211	0.271	0.246	0.272	100	80.659	80.518	82.404	82.407	82.164	82.166	82.185	82.225	0.111	0.154	0.263	0.138	0.332	0.442	0.292	0.207	0.222	0.112	0.207	0.18	0.261	0.104	0.109	0.147	0.042	0.109	0.11	0.111	0.198	0.156	0.071	0.103	0.187	0.155	0.19	0.151	0.188	0.188
Geonosis				"Woodruffvirus geonosis"	Geonosis	0.191	0.188	0.187	0.165	0.188	80.659	100	83.129	82.166	82.152	82.137	82.139	82.128	82.146	0.124	0.248	0.146	0	0.142	0.238	0.21	0.134	0.128	0.184	0.04	0.14	0.135	0.318	0.069	0.051	0.195	0.327	0.327	0.168	0.205	0.303	0.045	0	0.141	0.087	0.086	0.086	0.086	0.086
Streptomyces phage YDN12				Woodruffvirus YDN12	NC_028974.1	0.14	0.138	0.198	0.199	0.199	80.518	83.129	100	86.518	86.509	86.519	86.52	86.553	86.559	0.1	0.162	0.198	0.084	0.196	0.487	0.157	0.148	0.251	0.128	0.116	0.101	0.068	0.14	0	0.117	0.274	0.055	0	0.053	0.097	0.097	0.097	0	0	0	0.045	0.045	0	0
Streptomyces phage BabyGotBac				Woodruffvirus TP1604	KY365739.1	0.157	0.154	0.213	0.225	0.214	82.404	82.166	86.518	100	99.982	98.848	98.85	99.038	99.145	0.191	0.362	0.385	0.18	0.371	0.416	0.356	0.273	0.271	0.217	0.364	0.106	0.217	0.264	0.255	0.256	0.365	0.371	0.373	0.2	0.243	0.243	0.044	0	0	0	0	0	0	0
Streptomyces phage TP1604					NC_028818.1	0.157	0.154	0.213	0.225	0.214	82.407	82.152	86.509	99.982	100	98.84	98.842	99.03	99.137	0.191	0.362	0.384	0.18	0.371	0.416	0.356	0.273	0.271	0.217	0.364	0.106	0.217	0.264	0.255	0.256	0.365	0.371	0.373	0.2	0.243	0.243	0.044	0	0	0	0	0	0	0
Streptomyces phage BayC					MH178381.1	0.157	0.154	0.212	0.225	0.214	82.164	82.137	86.519	98.848	98.84	100	99.998	99.62	99.472	0.191	0.362	0.328	0.18	0.264	0.446	0.291	0.273	0.206	0.151	0.364	0.161	0.217	0.264	0.254	0.297	0.265	0.371	0.373	0.199	0.29	0.29	0.044	0	0	0	0	0	0	0
Streptomyces phage Salete					MH178382.1	0.157	0.154	0.212	0.225	0.214	82.166	82.139	86.52	98.85	98.842	99.998	100	99.622	99.474	0.191	0.362	0.328	0.18	0.264	0.446	0.291	0.273	0.206	0.151	0.364	0.161	0.217	0.264	0.254	0.297	0.265	0.371	0.373	0.199	0.29	0.29	0.044	0	0	0	0	0	0	0
Streptomyces phage Maih					KU189325.1	0.156	0.154	0.212	0.225	0.214	82.185	82.128	86.553	99.038	99.03	99.62	99.622	100	99.713	0.191	0.362	0.365	0.18	0.308	0.533	0.377	0.317	0.249	0.195	0.364	0.161	0.166	0.264	0.31	0.29	0.214	0.371	0.373	0.199	0.243	0.243	0.044	0	0	0	0	0	0	0
Streptomyces phage Asis					ON526979.1	0.157	0.154	0.212	0.225	0.214	82.225	82.146	86.559	99.145	99.137	99.472	99.474	99.713	100	0.191	0.362	0.328	0.18	0.264	0.446	0.291	0.226	0.206	0.151	0.364	0.161	0.166	0.264	0.254	0.29	0.265	0.375	0.377	0.199	0.243	0.243	0.044	0	0	0	0	0	0	0
Streptomyces phage Endor1				Camvirus endor1	NC_054672.1	0.056	0	0.055	0	0	0.111	0.124	0.1	0.191	0.191	0.191	0.191	0.191	0.191	100	83.949	79.083	75.444	74.61	81.42	80.314	75.937	75.543	77.002	70.536	72.683	70.705	76.727	75.973	76.82	77.171	75.477	75.843	73.612	77.001	75.737	0.313	0.267	0.177	0.217	0.179	0.26	0.178	0.178
Streptomyces phage phiScoe15				"Camvirus phiscoe15"	OQ672743.1	0	0	0.061	0	0	0.154	0.248	0.162	0.362	0.362	0.362	0.362	0.362	0.362	83.949	100	85.206	73.582	75.904	80.438	80.559	76.102	76.039	76.226	67.469	70.39	69.167	73.059	74.608	74.98	75.676	77.084	76.998	73.575	77.511	76.213	0.292	0.223	0.607	0.414	0.363	0.412	0.514	0.514
Streptomyces phage phiScoe25				"Camvirus phiscoe25"	OQ672746.1	0.056	0.055	0.116	0.055	0.055	0.263	0.146	0.198	0.385	0.384	0.328	0.328	0.365	0.328	79.083	85.206	100	76.091	78.16	78.531	79.531	79.784	78.846	79.533	68.598	73.903	70.071	71.473	72.639	75.527	74.683	76.898	76.951	75.577	81.192	80.212	0.288	0.219	0.311	0.419	0.368	0.419	0.417	0.417
Streptomyces phage phiScoe3				"Camvirus phiscoe3"	OQ672747.1	0.063	0	0.062	0.064	0.064	0.138	0	0.084	0.18	0.18	0.18	0.18	0.18	0.18	75.444	73.582	76.091	100	75.683	79.118	77.039	78.213	78.571	81.087	73.334	75.281	74.572	74.351	73.41	74.575	72.764	71.56	71.624	72.653	74.925	74.085	0.272	0.243	0.179	0.182	0.181	0.181	0.18	0.18
Streptomyces phage phiScoe54				"Camvirus phiscoe54"	OQ672750.1	0	0	0	0	0	0.332	0.142	0.196	0.371	0.371	0.264	0.264	0.308	0.264	74.61	75.904	78.16	75.683	100	78.317	79.254	80.455	79.85	79.793	71.93	75.681	73.982	70.206	71.318	74.041	72.331	71.315	71.449	73.202	74.399	74.637	0.296	0.165	0.408	0.339	0.338	0.338	0.336	0.336
Streptomyces phage Joe				Camvirus joe	NC_054674.1	0.056	0	0.055	0	0	0.442	0.238	0.487	0.416	0.416	0.446	0.446	0.533	0.446	81.42	80.438	78.531	79.118	78.317	100	86.511	81.643	81.199	84.251	71.847	75.623	72.958	71.491	75.182	77.209	76.229	73.04	73.272	71.8	74.635	74.009	0.191	0.209	0.454	0.439	0.4	0.518	0.468	0.468
Streptomyces phage phiScoe2				"Camvirus phiscoe2"	OQ672744.1	0.122	0.055	0.12	0.121	0.121	0.292	0.21	0.157	0.356	0.356	0.291	0.291	0.377	0.291	80.314	80.559	79.531	77.039	79.254	86.511	100	82.064	80.592	81.31	71.074	74.036	70.927	69.761	73.849	76.007	74.035	71.634	71.879	71.671	74.639	74.73	0.218	0.252	0.224	0.272	0.271	0.271	0.269	0.269
Streptomyces phage Saftant				Camvirus saftant	NC_054675.1	0	0	0	0	0	0.207	0.134	0.148	0.273	0.273	0.273	0.273	0.317	0.226	75.937	76.102	79.784	78.213	80.455	81.643	82.064	100	82.357	84.715	73.471	77.461	71.652	72.173	71.088	76.521	70.449	72.741	72.83	72.266	76.683	77.253	0.209	0.504	0.038	0.038	0.038	0.038	0.038	0.038
Streptomyces phage phiScoe45				"Camvirus phiscoe45"	OQ672749.1	0.05	0.049	0.049	0.049	0.049	0.222	0.128	0.251	0.271	0.271	0.206	0.206	0.249	0.206	75.543	76.039	78.846	78.571	79.85	81.199	80.592	82.357	100	86.564	73.353	79.769	74.459	70.326	72.627	77.419	73.986	75.122	75.158	71.858	77.861	76.089	0.202	0.173	0.237	0.241	0.24	0.24	0.238	0.238
Streptomyces phage phiScoe56				"Camvirus phiscoe56"	OQ672752.1	0	0	0	0	0	0.112	0.184	0.128	0.217	0.217	0.151	0.151	0.195	0.151	77.002	76.226	79.533	81.087	79.793	84.251	81.31	84.715	86.564	100	73.663	78.722	74.148	72.905	72.968	77.134	72.503	75.396	75.813	72.593	78.066	76.34	0.299	0.202	0.342	0.348	0.347	0.298	0.344	0.344
Streptomyces phage phiScoe44				"Camvirus phiscoe44"	OQ672748.1	0	0	0	0	0	0.207	0.04	0.116	0.364	0.364	0.364	0.364	0.364	0.364	70.536	67.469	68.598	73.334	71.93	71.847	71.074	73.471	73.353	73.663	100	79.752	79.512	72.425	74.729	78.418	75.074	70.837	71.084	70.928	71.92	71.365	0.252	0.209	0.387	0.393	0.417	0.391	0.389	0.389
Kamino				"Camvirus kamino"	Kamino	0	0	0	0	0	0.18	0.14	0.101	0.106	0.106	0.161	0.161	0.161	0.161	72.683	70.39	73.903	75.281	75.681	75.623	74.036	77.461	79.769	78.722	79.752	100	80.031	75.17	75.355	83.691	79.258	77.129	77.159	73.626	77.556	76.649	0.361	0.325	0.474	0.611	0.607	0.472	0.538	0.538
Streptomyces phage Verabelle				"Camvirus verabelle"	OQ970439.1	0.103	0	0.101	0	0	0.261	0.135	0.068	0.217	0.217	0.217	0.217	0.166	0.166	70.705	69.167	70.071	74.572	73.982	72.958	70.927	71.652	74.459	74.148	79.512	80.031	100	74.472	75.267	77.083	76.125	73.338	73.343	72.274	73.515	72.888	0.302	0.213	0.347	0.417	0.416	0.351	0.443	0.443
Streptomyces phage phiCAM				Camvirus CAM	NC_041856.1	0	0	0	0	0	0.104	0.318	0.14	0.264	0.264	0.264	0.264	0.264	0.264	76.727	73.059	71.473	74.351	70.206	71.491	69.761	72.173	70.326	72.905	72.425	75.17	74.472	100	74.717	78.865	77.798	77.992	78.258	74.068	76.171	76.096	0.24	0.178	0.091	0.119	0.119	0.045	0.092	0.092
Streptomyces phage Vanseggelen				"Camvirus vanseggelen"	OQ970438.1	0	0	0	0	0	0.109	0.069	0	0.255	0.255	0.254	0.254	0.31	0.254	75.973	74.608	72.639	73.41	71.318	75.182	73.849	71.088	72.627	72.968	74.729	75.355	75.267	74.717	100	80.452	80.847	77.086	77.087	78.422	77.97	77.603	0.322	0.396	0.287	0.244	0.225	0.243	0.289	0.289
Streptomyces phage Sitrop				Camvirus sitrop	NC_054676.1	0	0	0	0	0	0.147	0.051	0.117	0.256	0.256	0.297	0.297	0.29	0.29	76.82	74.98	75.527	74.575	74.041	77.209	76.007	76.521	77.419	77.134	78.418	83.691	77.083	78.865	80.452	100	84.711	80.01	80.353	77.037	80.639	80.243	0.287	0.3	0.358	0.368	0.37	0.329	0.364	0.364
Streptomyces phage phiScoe55				"Camvirus phiscoe55"	OQ672751.1	0.061	0.06	0.06	0.06	0.06	0.042	0.195	0.274	0.365	0.365	0.265	0.265	0.214	0.265	77.171	75.676	74.683	72.764	72.331	76.229	74.035	70.449	73.986	72.503	75.074	79.258	76.125	77.798	80.847	84.711	100	80.007	79.819	77.052	79.807	78.813	0.235	0.268	0.046	0.097	0.096	0.046	0.046	0.046
Streptomyces phage Verse				Camvirus amela	KT186229.1	0.131	0.042	0.086	0.087	0.087	0.109	0.327	0.055	0.371	0.371	0.371	0.371	0.371	0.375	75.477	77.084	76.898	71.56	71.315	73.04	71.634	72.741	75.122	75.396	70.837	77.129	73.338	77.992	77.086	80.01	80.007	100	98.582	78.229	83.959	82.58	0.263	0.333	0.38	0.426	0.381	0.425	0.422	0.422
Streptomyces phage Amela					NC_028904.1	0.043	0.042	0.055	0	0	0.11	0.327	0	0.373	0.373	0.373	0.373	0.373	0.377	75.843	76.998	76.951	71.624	71.449	73.272	71.879	72.83	75.158	75.813	71.084	77.159	73.343	78.258	77.087	80.353	79.819	98.582	100	78.43	83.947	82.658	0.263	0.333	0.38	0.427	0.381	0.425	0.422	0.422
Streptomyces phage Provolone				"Camvirus provolone"	OQ995429.1	0	0.055	0	0	0	0.111	0.168	0.053	0.2	0.2	0.199	0.199	0.199	0.199	73.612	73.575	75.577	72.653	73.202	71.8	71.671	72.266	71.858	72.593	70.928	73.626	72.274	74.068	78.422	77.037	77.052	78.229	78.43	100	86.453	85.882	0.172	0.461	0.605	0.467	0.484	0.465	0.509	0.509
Streptomyces phage Alsaber				Camvirus alsaber	NC_054677.1	0	0	0	0	0	0.198	0.205	0.097	0.243	0.243	0.29	0.29	0.243	0.243	77.001	77.511	81.192	74.925	74.399	74.635	74.639	76.683	77.861	78.066	71.92	77.556	73.515	76.171	77.97	80.639	79.807	83.959	83.947	86.453	100	94.199	0.177	0.297	0.184	0.173	0.173	0.138	0.185	0.185
Streptomyces phage Dexers				"Camvirus dexers"	OQ995439.1	0	0.059	0	0	0	0.156	0.303	0.097	0.243	0.243	0.29	0.29	0.243	0.243	75.737	76.213	80.212	74.085	74.637	74.009	74.73	77.253	76.089	76.34	71.365	76.649	72.888	76.096	77.603	80.243	78.813	82.58	82.658	85.882	94.199	100	0.226	0.347	0.276	0.144	0.144	0.182	0.333	0.333
Scarif			"Scarifvirus"	"Scarifvirus scarif"	Scarif	0.046	0.054	0.099	0.1	0.1	0.071	0.045	0.097	0.044	0.044	0.044	0.044	0.044	0.044	0.313	0.292	0.288	0.272	0.296	0.191	0.218	0.209	0.202	0.299	0.252	0.361	0.302	0.24	0.322	0.287	0.235	0.263	0.263	0.172	0.177	0.226	100	60.4	62.94	62.032	62.466	62.876	62.327	62.321
Streptomyces phage GirlPower			Rimavirus	"Rimavirus girlpower"	MN204492.1	0.222	0.105	0.258	0.257	0.257	0.103	0	0	0	0	0	0	0	0	0.267	0.223	0.219	0.243	0.165	0.209	0.252	0.504	0.173	0.202	0.209	0.325	0.213	0.178	0.396	0.3	0.268	0.333	0.333	0.461	0.297	0.347	60.4	100	79.234	79.831	79.783	79.749	79.631	79.627
Streptomyces phage Psst4				"Rimavirus psst4"	OR668231.1	0.209	0.061	0.206	0.045	0.106	0.187	0.141	0	0	0	0	0	0	0	0.177	0.607	0.311	0.179	0.408	0.454	0.224	0.038	0.237	0.342	0.387	0.474	0.347	0.091	0.287	0.358	0.046	0.38	0.38	0.605	0.184	0.276	62.94	79.234	100	89.303	89.922	90.285	90.985	90.985
Streptomyces phage Meibysrarus				Rimavirus rima	MN204497.1	0.213	0.062	0.209	0.046	0.108	0.155	0.087	0	0	0	0	0	0	0	0.217	0.414	0.419	0.182	0.339	0.439	0.272	0.038	0.241	0.348	0.393	0.611	0.417	0.119	0.244	0.368	0.097	0.426	0.427	0.467	0.173	0.144	62.032	79.831	89.303	100	97.894	96.388	96.152	96.152
Streptomyces phage TonyStarch					ON108646.1	0.286	0.135	0.282	0.12	0.181	0.19	0.086	0.045	0	0	0	0	0	0	0.179	0.363	0.368	0.181	0.338	0.4	0.271	0.038	0.24	0.347	0.417	0.607	0.416	0.119	0.225	0.37	0.096	0.381	0.381	0.484	0.173	0.144	62.466	79.783	89.922	97.894	100	96.765	96.871	96.871
Streptomyces phage IceWarrior					MK433259.1	0.212	0.062	0.208	0.046	0.108	0.151	0.086	0.045	0	0	0	0	0	0	0.26	0.412	0.419	0.181	0.338	0.518	0.271	0.038	0.24	0.298	0.391	0.472	0.351	0.045	0.243	0.329	0.046	0.425	0.425	0.465	0.138	0.182	62.876	79.749	90.285	96.388	96.765	100	97.619	97.619
Streptomyces phage Namo					MK433260.1	0.284	0.134	0.28	0.119	0.18	0.188	0.086	0	0	0	0	0	0	0	0.178	0.514	0.417	0.18	0.336	0.468	0.269	0.038	0.238	0.344	0.389	0.538	0.443	0.092	0.289	0.364	0.046	0.422	0.422	0.509	0.185	0.333	62.327	79.631	90.985	96.152	96.871	97.619	100	99.996
Streptomyces phage Rima					NC_041889.1	0.284	0.134	0.28	0.119	0.18	0.188	0.086	0	0	0	0	0	0	0	0.178	0.514	0.417	0.18	0.336	0.468	0.269	0.038	0.238	0.344	0.389	0.538	0.443	0.092	0.289	0.364	0.046	0.422	0.422	0.509	0.185	0.333	62.321	79.627	90.985	96.152	96.871	97.619	99.996	100
Streptomyces phage OlympicHelado					KX670789.1	0.222	0.073	0.219	0.119	0.119	0.201	0.086	0.044	0	0	0	0	0	0	0.184	0.551	0.379	0.18	0.332	0.455	0.188	0.137	0.238	0.294	0.212	0.589	0.364	0.092	0.219	0.317	0.046	0.42	0.42	0.483	0.137	0.181	63.158	79.582	89.998	95.978	97.114	95.414	96.063	96.063
Streptomyces phage TaidaOne					MW712736.1	0.284	0.134	0.28	0.119	0.18	0.201	0	0.044	0	0	0	0	0	0	0.186	0.377	0.331	0.182	0.328	0.386	0.386	0.137	0.24	0.344	0.349	0.524	0.304	0.092	0.221	0.307	0.046	0.38	0.381	0.485	0.099	0.143	62.666	80.626	91.055	94.764	96.002	95.551	95.275	95.275
[truncated: 2 more columns]
